# Supplementary material for: Development and validation of predictive model for emesis in cervical cancer patients receiving concurrent chemoradiotherapy based on multi-institutional retrospective study
Source: Sci Rep. 2025 Oct 27;15:37508. doi: 10.1038/s41598-025-21494-5 (PMC12559208; doi:10.1038/s41598-025-21494-5)
Supplement: Supplementary file 1 — Supplementary Information. [file 41598_2025_21494_MOESM1_ESM.xlsx]

## Sheet: TableS1
Supplementary Table S1. Predictive Accuracy and Coefficients of the Full Model Including All Seven Candidate Predictors
No	Model	ROC-AUC	Brier Score	Age OR	Smoking history OR	Total radiation dose OR	Prior chemotherapy OR	Olanzapine OR	5-HT3receptor antagonist use OR	StageⅡ of cancer OR	StageⅢ of cancer OR	StageⅣ of cancer OR
Baseline	Age+ Smoking history + Total radiation dose + Prior chemotherapy	0.608 (0.533 - 0.683)	0.192	0.97 (0.95 - 0.99)	0.69 (0.42 - 1.12)	0.99 (0.98 - 1.00)	1.06 (0.52 - 2.17)	-	-	-	-	-
1	Age+ Smoking history + Total radiation dose + Prior chemotherapy + Olanzapine	0.615 (0.542 - 0.688)	0.191	0.97 (0.95 - 0.99)	0.67 (0.41 - 1.10)	0.99 (0.98 - 1.00)	1.07 (0.52 - 2.19)	0.44 (0.14 - 1.34)	-	-	-	-
1-2	年齢 + 喫煙歴 + 照射線量.総量 + 抗がん剤治療歴 + NK_BIN	0.734 (0.676 - 0.792)	0.172	0.98 (0.96 - 1.00)	0.65 (0.38 - 1.10)	0.98 (0.97 - 0.99)	0.98 (0.47 - 2.05)	-	-	-	-	-
2	Age+ Smoking history + Total radiation dose + Prior chemotherapy + 5-HT3receptor antagonist use	0.768 (0.712 - 0.823)	0.168	0.98 (0.96 - 1.00)	0.74 (0.43 - 1.26)	0.98 (0.96 - 0.99)	1.00 (0.47 - 2.13)	-	0.14 (0.08 - 0.24)	-	-	-
3	Age+ Smoking history + Total radiation dose + Prior chemotherapy+ Stage	0.621 (0.544 - 0.697)	0.189	0.97 (0.95 - 0.99)	0.67 (0.41 - 1.10)	0.99 (0.98 - 1.00)	1.05 (0.51 - 2.16)	-	-	1.77 (0.98 - 3.19)	2.17 (1.06 - 4.46)	1.31 (0.58 - 2.95)
2-1	年齢 + 喫煙歴 + 照射線量.総量 + 抗がん剤治療歴 + オランザピン + NK_BIN	0.732 (0.673 - 0.790)	0.172	0.98 (0.96 - 1.00)	0.65 (0.38 - 1.09)	0.98 (0.97 - 0.99)	0.98 (0.47 - 2.05)	0.81 (0.26 - 2.59)	-	-	-	-
4	Age+ Smoking history + Total radiation dose + Prior chemotherapy+ Olanzapine +5-HT3receptor antagonist use	0.767 (0.710 - 0.824)	0.167	0.98 (0.96 - 1.00)	0.73 (0.43 - 1.25)	0.98 (0.96 - 0.99)	1.00 (0.47 - 2.14)	0.63 (0.20 - 2.01)	0.14 (0.08 - 0.25)	-	-	-
5	Age+ Smoking history + Total radiation dose + Prior chemotherapy+ Olanzapine+ Stage	0.624 (0.548 - 0.701)	0.189	0.97 (0.95 - 0.99)	0.67 (0.41 - 1.09)	0.99 (0.98 - 1.00)	1.06 (0.51 - 2.19)	0.50 (0.16 - 1.53)	-	1.70 (0.94 - 3.07)	2.06 (1.00 - 4.25)	1.24 (0.55 - 2.82)
2-4	年齢 + 喫煙歴 + 照射線量.総量 + 抗がん剤治療歴 + NK_BIN + HT3	0.771 (0.714 - 0.828)	0.16	0.98 (0.96 - 1.00)	0.70 (0.41 - 1.20)	0.97 (0.96 - 0.99)	0.98 (0.46 - 2.09)	-	0.24 (0.13 - 0.46)	-	-	-
2-5	年齢 + 喫煙歴 + 照射線量.総量 + 抗がん剤治療歴 + NK_BIN + Stage	0.738 (0.680 - 0.795)	0.171	0.98 (0.96 - 1.00)	0.65 (0.38 - 1.10)	0.98 (0.97 - 0.99)	0.99 (0.47 - 2.07)	-	-	1.62 (0.87 - 3.03)	2.12 (0.98 - 4.55)	1.12 (0.47 - 2.65)
6	Age+ Smoking history + Total radiation dose + Prior chemotherapy + 5-HT3receptor antagonist use + Stage	0.772 (0.717 - 0.827)	0.166	0.98 (0.96 - 1.00)	0.72 (0.42 - 1.24)	0.97 (0.96 - 0.99)	0.99 (0.46 - 2.13)	-	0.13 (0.08 - 0.24)	1.79 (0.94 - 3.40)	2.15 (0.99 - 4.68)	1.05 (0.43 - 2.54)
3-1	年齢 + 喫煙歴 + 照射線量.総量 + 抗がん剤治療歴 + オランザピン + NK_BIN + HT3	0.770 (0.712 - 0.827)	0.16	0.98 (0.96 - 1.00)	0.70 (0.40 - 1.20)	0.97 (0.96 - 0.99)	0.98 (0.46 - 2.09)	0.81 (0.25 - 2.66)	0.24 (0.13 - 0.46)	-	-	-
3-2	年齢 + 喫煙歴 + 照射線量.総量 + 抗がん剤治療歴 + オランザピン + NK_BIN + Stage	0.735 (0.677 - 0.794)	0.171	0.98 (0.96 - 1.00)	0.65 (0.38 - 1.10)	0.98 (0.97 - 0.99)	0.99 (0.47 - 2.08)	0.92 (0.29 - 2.95)	-	1.62 (0.86 - 3.03)	2.10 (0.97 - 4.54)	1.11 (0.47 - 2.65)
7	Age+ Smoking history + Total radiation dose + Prior chemotherapy + Olanzapine+ 5-HT3receptor antagonist use + Stage	0.770 (0.714 - 0.827)	0.165	0.98 (0.96 - 1.00)	0.72 (0.42 - 1.23)	0.97 (0.96 - 0.99)	0.99 (0.46 - 2.14)	0.70 (0.22 - 2.28)	0.14 (0.08 - 0.24)	1.76 (0.92 - 3.35)	2.10 (0.96 - 4.59)	1.03 (0.42 - 2.50)
3-4	年齢 + 喫煙歴 + 照射線量.総量 + 抗がん剤治療歴 + NK_BIN + HT3 + Stage	0.776 (0.720 - 0.831)	0.159	0.98 (0.96 - 1.00)	0.70 (0.40 - 1.20)	0.97 (0.96 - 0.99)	0.98 (0.46 - 2.11)	-	0.23 (0.12 - 0.45)	1.65 (0.86 - 3.16)	2.12 (0.97 - 4.64)	1.00 (0.41 - 2.46)
Full	年齢 + 喫煙歴 + 照射線量.総量 + 抗がん剤治療歴 + オランザピン + NK_BIN + HT3 + Stage	0.774 (0.717 - 0.832)	0.159	0.98 (0.96 - 1.00)	0.70 (0.40 - 1.20)	0.97 (0.96 - 0.99)	0.98 (0.46 - 2.12)	0.90 (0.27 - 2.97)	0.23 (0.12 - 0.45)	1.64 (0.86 - 3.15)	2.11 (0.96 - 4.63)	1.00 (0.41 - 2.45)
ROC-AUC: receiver operating characteristic - area under the curve
OR: adjusted odds ratio
CI: confidence interval
Reference category for cancer stage: StageⅠ
